# Supplementary material for: Metabolite-Induced Apoptosis by Gundelia tournefortii in A549 Lung Cancer Cells: A Cytotoxic and Gene Expression Study
Source: Nutrients. 2025 Jan 21;17(3):374. doi: 10.3390/nu17030374 (PMC11820080; doi:10.3390/nu17030374)
Supplement: Supplementary file 1 [file nutrients-17-00374-s001.zip]

Archive with 1 entries (1 files):
- nutrients-3385165-supplementary.pdf
